# Supplementary material for: One Welfare: Assessing the Effects of Drought and the COVID-19 Pandemic on Farmers’ Well-Being and Their Perception of Goats’ Welfare
Source: Animals (Basel). 2023 Oct 23;13(20):3297. doi: 10.3390/ani13203297 (PMC10603839; doi:10.3390/ani13203297)
Supplement: Supplementary file 1 [file animals-13-03297-s001.zip]

Archive with 2 entries (2 files):
- Questionnaire S1 DASS-21.pdf
- Survey S1.pdf
